# Supplementary material for: Evaluation of the efficacy of topical cosmetic products in patients with hand-and-foot syndrome undergoing oncological treatments
Source: Oncologist. 2026 Jun 12;31(8):oyag233. doi: 10.1093/oncolo/oyag233 (PMC13351728; doi:10.1093/oncolo/oyag233)
Supplement: oyag233_Supplementary_Data [file oyag233_supplementary_data.zip]

Archive with 6 entries (5 files):
- Supplement_Data/
- Supplement_Data/Supplementary Box S1.docx
- Supplement_Data/Supplementary Box S2.docx
- Supplement_Data/Supplementary Figure S1.docx
- Supplement_Data/Supplementary Table S1.docx
- Supplement_Data/Supplementary Table S2.docx
